# Supplementary material for: Synthesis and Antibacterial Activity of Alkylamine-Linked Pleuromutilin Derivatives
Source: Antibiotics (Basel). 2024 Oct 29;13(11):1018. doi: 10.3390/antibiotics13111018 (PMC11591448; doi:10.3390/antibiotics13111018)
Supplement: Supplementary file 1 [file antibiotics-13-01018-s001.zip]

Archive with 1 entries (1 files):
- antibiotics-3271690-supplementary.pdf
